# Supplementary material for: Lactobacillus plantarum-Derived Postbiotics Ameliorate Acute Alcohol-Induced Liver Injury by Protecting Cells from Oxidative Damage, Improving Lipid Metabolism, and Regulating Intestinal Microbiota
Source: Nutrients. 2023 Feb 7;15(4):845. doi: 10.3390/nu15040845 (PMC9965849; doi:10.3390/nu15040845)
Supplement: Supplementary file 1 [file nutrients-15-00845-s001.zip]

Archive with 1 entries (1 files):
- nutrients-2107819-supplementary.pdf
